# Supplementary material for: Gαq activation modulates autophagy by promoting mTORC1 signaling
Source: Nat Commun. 2021 Jul 27;12:4540. doi: 10.1038/s41467-021-24811-4 (PMC8316552; doi:10.1038/s41467-021-24811-4)
Supplement: Supplementary file 4 — Source data [file 41467_2021_24811_MOESM4_ESM.zip]

Archive with 5 entries (4 files):
- Source Data file_NCOMMS-20-15236B.xlsx
- __MACOSX/
- __MACOSX/._Source Data file_NCOMMS-20-15236B.xlsx
- Uncropped blots-NCOMMS-20-15236B.pdf
- __MACOSX/._Uncropped blots-NCOMMS-20-15236B.pdf
