# Supplementary material for: Gαq activation modulates autophagy by promoting mTORC1 signaling
Source: Nat Commun. 2021 Jul 27;12:4540. doi: 10.1038/s41467-021-24811-4 (PMC8316552; doi:10.1038/s41467-021-24811-4)
Supplement: Supplementary file 4 — Source data [file 41467_2021_24811_MOESM4_ESM.zip › Source Data file_NCOMMS-20-15236B.xlsx]

## Sheet: Figure 1a
	LC3II/LC3I (Fold over control)
	Experiment	#1	#2	#3	#4	#5	Mean
WT	0.1	1	1	1	1	1	1
	0.001	0.483932	2.91933	2.5428	1.61604	0.937304	1.69988
KO	0.1	3.6765		5.58024	2.41912	2.14171	3.45439
	0.001	4.55355	9.69863		1.96504	5.89466	5.52797
Raw Data #1						Raw Data #2						Raw Data #3						Raw Data #4						Raw Data #5
		LC3I	LC3II	LC3II/LC3I	Fold			LC3I	LC3II	LC3II/LC3I	Fold			LC3I	LC3II	LC3II/LC3I	Fold			LC3I	LC3II	LC3II/LC3I	Fold			LC3I	LC3II	LC3II/LC3I	Fold
WT	10% (24h)	632.955	126.676	0.179921	1	WT	10% (24h)	5.03515	0.623376	0.123805	1	WT	10% (24h)	1296.74	99.32	0.0765921	1	WT	10% (24h)	1099.58	79.1386	0.0719718	1	WT	10% (24h)	838.979	88.9829	0.106061	1
		475.061	72.6789
	0.1% (24h)	253.682	19.495	0.086728	0.482034		0.1% (24h)	6.56496	2.37276	0.361428	2.91933		0.1% (24h)	2184.41	425.431	0.194758	2.5428		0.1% (24h)	2894.95	336.71	0.116309	1.61604		0.1% (24h)	1992.89	198.116	0.0994113	0.937304
		342.785	32.2354
KO	10% (24h)	379.492	247.47	0.649008	3.60718	KO	10% (24h)					KO	10% (24h)	1477.29	631.395	0.427402	5.58024	KO	10% (24h)	1589.96	276.825	0.174108	2.41912	KO	10% (24h)	841.701	191.194	0.227152	2.14171
		411.782	266.073
	0.1% (24h)	306.837	251.172	0.802183	4.45853		0.1% (24h)	8.82835	10.6005	1.20074	9.69863		0.1% (24h)						0.1% (24h)	1477.41	208.947	0.141428	1.96504		0.1% (24h)	952.796	595.681	0.625193	5.89466
		393.054	310.269
	p62 protein levels (Fold over control)
	Experiment	#1	#2	#3	#4	Mean
WT	0.1	1	1	1	1	1
	0.001	0.416385	0.360035	0.296931	0.665693	0.434761
KO	0.1	0.997059	0.365842	0.161826	0.969518	0.623561
	0.001	0.198653	0.633513	0.230033	0.49805	0.390062
Raw Data #1						Raw Data #2						Raw Data #3						Raw Data #4
		p62	Tubulin	p62/Tubulin	Fold			p62	Tubulin	p62/	Fold			p62	Tubulin	p62/	Fold			p62	GAPDH	p62/GAPDH	Fold
WT	10% (24h)	1.01	671.516	0.00150406	1	WT	10% (24h)	4.38	6.48002	0.675924	1	WT	10% (24h)	5.32	0.686121	7.75374	1	WT	10% (24h)	12.33	1.04	11.8558	1
	0.1% (24h)	0.45	718.542	0.000626268	0.416385		0.1% (24h)	1.78	7.31439	0.243356	0.360035		0.1% (24h)	3.55	1.54192	2.30232	0.296931		0.1% (24h)	15.39	1.95	7.89231	0.665693
KO	10% (24h)	1.38	920.223	0.00149964	0.997059	KO	10% (24h)	1.22	4.93366	0.247281	0.365842	KO	10% (24h)	2.37	1.88881	1.25476	0.161826	KO	10% (24h)	20.46	1.78	11.4944	0.969518
	0.1% (24h)	0.28	937.124	0.000298787	0.198653		0.1% (24h)	1.16	2.70897	0.428207	0.633513		0.1% (24h)	0.83	0.465347	1.78362	0.230033		0.1% (24h)	8.68	1.47	5.90476	0.49805

## Sheet: Figure 1d
	AV area (% Total cell area)
Cell	#1	#2	#3	#4	#5	#6	#7	#8	#9	#10	#11	Mean
WT	1.63629	3.04663	6.38045	2.049	5.75866	5.57288	10.3627	4.48001	2.2634	10.7766	6.75618	5.37116
KO	9.73129	13.9803	3.47906	4.79404	11.6519	11.9052	5.11317	10.0831	10.6718	18.2066		9.96165

## Sheet: Figure 1e
	AUT number/cell section
	Data	#1	#2	#3	#4	#5	#6	#7	#8	#9	#10	#11	Mean
AUT	WT	4	1	3	3	2	0	0	3	1	2	3	2
	KO	3	11	3	6	7	4	5	4	4	5		5.2
	APG number/cell section
	Data	#1	#2	#3	#4	#5	#6	#7	#8	#9	#10	#11	Mean
APG	WT	0	0	2	0	3	2	2	3	0	4	3	1.72727
	KO	2	0	0	4	1	1	1	1	1	0		1.1

## Sheet: Figure 1f
Final Graph Data	AUT average area (µm)
	Data	#1	#2	#3	#4	#5	#6	#7	#8	#9	#10	#11	#12	#13	#14	#15	#16	#17	#18	#19	#20	#21	#22	#23	#24	#25	#26	#27	#28	#29	#30	#31	#32	Mean
AUT	WT	0.199	0.304	0.364	0.177	1.742	1.228	0.456	0.614	0.648	0.898	0.936	1.31	1.172	0.512	0.34	0.38	1.946	0.864	0.924	0.108	2.004	1.576											0.850091
	KO	1.552	3.011	1.84	0.588	3.608	3.831	1.663	0.542	0.752	0.758	0.366	2.78	1.86	0.167	0.545	1.59	0.627	1.396	0.704	1.2	1.195	1.576	0.906	0.782	4.048	1.372	1.643	0.613	1.628	0.904	1.796	0.709	1.45475
Final Graph Data	APG average area (µm)
	Data	#1	#2	#3	#4	#5	#6	#7	#8	#9	#10	#11	#12	#13	#14	#15	#16	#17	#18	#19	Mean
APG	WT	0.916	0.442	1.396	2.84	0.783	1.834	3.403	7.798	0.965	3.358	0.508	0.341	1.192	1.298	0.86	0.217	0.448	0.224	1.648	1.60374
	KO	3.782	0.64	1.604	0.928	1.096	0.787	1.868	6.924												2.20363

## Sheet: Figure 1g
Final Graph Data	% Total AV
	Data	#1	#2	#3	#4	#5	#6	#7	#8	#9	#10	#11	Mean
%AUT	WT	100	100	60	100	40	0	0	50	100	33.3333	50	57.5758
	KO	60	100	100	60	87.5	80	83.3333	80	80	100		83.0833
%APG	WT	0	0	40	0	60	100	100	50	0	66.6667	50	42.4242
	KO	40	0	0	40	12.5	20	16.6667	20	20	0		16.9167

## Sheet: Figure 1h
LC3II/LC3I(Fold over control)
Data	#1	#2	#3	#4	#5	#6	Mean
WT	1	1	1	1	1	1	1
KO	8.63633	3.68423	0.928785	4.56325	1.62944		3.8884
KI		1.66644	1.11127		2.39531	0.426844	1.39997
Raw Data #1					Raw Data #2					Raw Data #3					Raw Data #4					Raw Data #5					Raw Data #6
	LC3I	LC3 II	LC3II/LC3I	Fold		LC3I	LC3 II	LC3II/LC3I	Fold		LC3I	LC3 II	LC3II/LC3I	Fold		LC3I	LC3 II	LC3II/LC3I	Fold		LC3I	LC3 II	LC3II/LC3I	Fold		LC3I	LC3 II	LC3II/LC3I	Fold
WT	1073.05	49.1707	0.0458231	1	WT	1030.82	164.622	0.1597	1	WT	3406.71	2089.14	0.613243	1	WT	773.807	193.727	0.250356	1	WT	2265.81	815.387	0.359865	1	WT	2617.22	1250.79	0.477908	1
KO	3059.66	1210.84	0.395744	8.63633	KO	2087.27	1228.09	0.588372	3.68423	KO	6981.44	3976.43	0.569571	0.928785	KO	1806.1	2063.36	1.14244	4.56325	KO	2791.97	1637.15	0.586377	1.62944	KO
KI					KI	1608.98	428.199	0.266131	1.66644	KI	5592.29	3811.01	0.681477	1.11127	KI					KI	2624.32	2262.14	0.861988	2.39531	KI	1448.76	295.536	0.203992	0.426844

## Sheet: Figure 1i
	% APG/LYS
		FED	4h Starv	48h Starv
Data #1	APG	36.8159	33.7696	33.6377
	AL	40.0498	34.8168	38.204
	LYS	23.1343	31.4136	28.1583
Data #2	APG	29.5082	26.3473	50.7692
	AL	52.8689	40.519	36.3077
	LYS	17.623	33.1337	12.9231
Data #3	APG	34.8739	33.7731	39.2857
	AL	37.8151	34.0369	40.2597
	LYS	27.3109	32.19	20.4545
Data #4	APG	58.0336	33.3773	47.9846
	AL	29.4964	33.3773	37.2361
	LYS	12.47	33.2454	14.7793
	Mean
		FED	4h Starv	48h Starv
	APG	39.8079	31.8168	42.9193
	AL	40.0575	35.6875	38.0019
	LYS	20.1346	32.4957	19.0788
	s.e.m
		FED	4h Starv	48h Starv
	APG	5.42883	1.58096	3.41531
	AL	4.18849	1.4178	0.732951
	LYS	2.80125	0.373622	2.96552

## Sheet: Figure 2a
	S6 phosphorylation (Fold over WT MEFs control)
0.1% FBS Starving	Data	#1	#2	#3	#4	Mean
WT	0	1	1	1	1	1
	4	1.13366	0.315407	0.113432	1.08642	0.662232
	16		0.425659	0.0398408	1.21652	0.560672
	24	0.138001	0.150667	0.0386787	0.843757	0.292776
KO	0	0.568559	0.381397	0.275386	1.00791	0.558312
	4	0.0475649	0	0	0.520408	0.141993
	16		0	0	0.487842	0.162614
	24	0.00100346	0	0	0.249661	0.0626662
	Time (h)
Raw Data #1						Raw Data #2						Raw Data #3						Raw Data #4
0.1% FBS Starving	Time (h)	pS6	S6	pS6/S6	Fold over WT	0.1% FBS Starving	Time (h)	pS6	S6	pS6/S6	Fold over WT	0.1% FBS Starving	Time (h)	pS6	S6	pS6/S6	Fold over WT	0.1% FBS Starving	Time (h)	pS6	S6	pS6/S6	Fold over WT
WT	0	501.638	804.918	0.623217	1	WT	0	1720.82	522.351	3.29438	1	WT	0	1900.4	867.342	2.19106	1	WT	0	4753.35	4452.27	1.06762	1
	4	1423.46	2014.76	0.706519	1.13366		4	449.374	432.476	1.03907	0.315407		4	270.673	1089.07	0.248536	0.113432		4	4750.78	4095.88	1.15989	1.08642
	16						16	2004.52	1429.47	1.40228	0.425659		16	122.834	1407.14	0.0872935	0.0398408		16	4053.27	3120.82	1.29878	1.21652
	24	184.613	2146.56	0.0860043	0.138001		24	535.783	1079.44	0.496355	0.150667		24	132.167	1559.54	0.0847474	0.0386787		24	3928.26	4360.79	0.900815	0.843757
KO	0	681.838	1924.28	0.354335	0.568559	KO	0	1059.54	843.27	1.25647	0.381397	KO	0	999.885	1657.12	0.603386	0.275386	KO	0	4447.54	4133.15	1.07607	1.00791
	4	54.4207	1835.86	0.0296432	0.0475649		4		457.141	0	0		4		1073.92	0	0		4	2351.24	4231.9	0.5556	0.520408
	16						16		516.697	0	0		16		1134.11	0	0		16	2611.91	5014.88	0.520831	0.487842
	24	1.57057	2511.42	0.000625374	0.00100346		24		340.682	0	0		24		827.006	0	0		24	1133.45	4252.41	0.266544	0.249661

## Sheet: Figure 2b
	S6 phosphorylation (Fold over WT MEFs control)
EBSS	Data	#1	#2	#3	#4	#5	Mean
WT	0	1	1	1	1	1	1
	5	1.13359	1.00187	0.98999	1.69412	0.758557	1.04182
	15	1.82971	0.990934	0.645556	0.950937	0.762932	1.1554
	30	0.542336	0.729483	0.491629	0.763078	0.918178	0.587816
	120	0.1312	0.0680975	0.132453	0.494431	0.367009	0.110584
KO	0	0.489822	1.20014	0.745514	1.31807	1.26048	0.811827
	5	0.267652	1.26662	0.635561	1.62173	0.951453	0.723279
	15	1.26425	0.999373	0.731585	1.14184	0.314488	0.998404
	30	0.13775	0.889555	0.560749	0.702656	0.0562512	0.529351
	120	0.0414049	0.0443416	0.0761099	0.0337794	-0.0152635	0.0539522
	Time (min)
Raw Data #1						Raw Data #2						Raw Data #3						Raw Data #4						Raw Data #5
	EBSS	pS6	S6	pS6/S6	Fold over WT		EBSS	pS6	S6	pS6/S6	Fold over WT		EBSS	pS6	S6	pS6/S6	Fold over WT		EBSS	pS6	S6	pS6/S6	Fold over WT		EBSS	pS6	S6	pS6/S6	Fold over WT
WT	0	900.625	209.503	4.29886	1	WT	0	2800.31	714.747	3.91791	1	WT	0	4466.37	1085.42	4.11489	1	WT	0	866.231	565.898	1.53072	1	WT	0	1704.49	1750.88	0.973504	1
	5	1552.11	318.502	4.87315	1.13359		5	3119.53	794.735	3.92524	1.00187		5	4381.89	1075.66	4.0737	0.98999		5	1496.77	577.184	2.59323	1.69412		5	1569.85	2125.85	0.738458	0.758557
	15	1133.11	144.058	7.86567	1.82971		15	2617.75	674.263	3.88239	0.990934		15	5097.26	1918.87	2.65639	0.645556		15	847.652	582.332	1.45562	0.950937		15	1544.63	2079.7	0.742718	0.762932
	30	1119.07	479.992	2.33143	0.542336		30	1624.29	568.322	2.85805	0.729483		30	3965.39	1960.16	2.023	0.491629		30	499.122	427.31	1.16806	0.763078		30	1358.33	1519.63	0.89385	0.918178
	120	18.8668	33.4511	0.564012	0.1312		120	68.5334	256.872	0.2668	0.0680975		120	824.58	1512.9	0.545031	0.132453		120	272.428	359.958	0.756834	0.494431		120	490.24	1372.13	0.357284	0.367009
KO	0	3582.04	1701.13	2.10568	0.489822	KO	0	1295.77	275.575	4.70205	1.20014	KO	0	3783.55	1233.35	3.06771	0.745514	KO	0	559.208	277.167	2.01759	1.31807	KO	0	974.155	793.878	1.22708	1.26048
	5	2820.05	2450.94	1.1506	0.267652		5	1352.59	272.562	4.96252	1.26662		5	3867.14	1478.68	2.61526	0.635561		5	740.106	298.14	2.48241	1.62173		5	858.791	927.177	0.926243	0.951453
	15	2343.97	431.285	5.43485	1.26425		15	1415.84	361.603	3.91545	0.999373		15	3578.41	1188.69	3.01039	0.731585		15	598.44	342.389	1.74784	1.14184		15	433.614	1416.32	0.306155	0.314488
	30	1951.95	3296.28	0.592169	0.13775		30	970.187	278.374	3.4852	0.889555		30	2453.11	1063.14	2.30742	0.560749		30	496.076	461.222	1.07557	0.702656		30	93.1271	1700.61	0.0547608	0.0562512
	120	108.431	609.182	0.177994	0.0414049		120	17.9395	103.263	0.173726	0.0443416		120	211.27	674.588	0.313184	0.0761099		120	50.5185	977.02	0.0517067	0.0337794		120	-14.4794	974.45	-0.0148591	-0.0152635

## Sheet: Figure 3c
Final Graph Data	S6 phosphorylation (Fold over control
	Data	1	2	3	4	5	Mean
No CNO	0	1	1	1	1	1	1
	1h	0.627912	0.260961	1.55932	0.720223	1.43066	0.919815
	4h	1.169	0.271527	0.84651	1.01824	1.16451	0.893958
	16h	1.43922	0.4375	0.41101	0.93523	1.48382	0.941355
	24h	1.488	0.56083	1.3942	0.967286	2.24939	1.33194
CNO	0	1	1	1	1	1	1
	1h	3.98557	2.55416	8.76878	7.32786	4.74099	5.47547
	4h	4.93149	3.44811	6.56533	7.58489	2.99475	5.10491
	16h	4.75023	6.08697	4.4773	3.04749	3.18642	4.30968
	24h	3.28294	5.28006	1.25213	1.96834	1.38048	2.63279
FBS	S6
Raw Data #1						Raw Data #2						Raw Data #3						Raw Data #4						Raw Data #5
		pS6	S6	pS6/S6	Fold over time 0			pS6	S6	pS6/S6	Fold over time 0			pS6	S6	pS6/S6	Fold over time 0			pS6	S6	pS6/S6	Fold over time 0			pS6	S6	pS6/S6	Fold over time 0
No CNO	0	213.374	541.309	0.394181	1	No CNO	0	1386.23	1143.57	1.21219	1	No CNO	0	187.604	1147.85	0.163438	1	No CNO	0	482.281	733.81	0.657228	1	No CNO	0	352.712	714.712	0.493503	1
	1h	151.721	612.988	0.247511	0.627912		1h	328.873	1039.63	0.316336	0.260961		1h	226.438	888.505	0.254853	1.55932		1h	340.645	719.646	0.47335	0.720223		1h	505.149	715.474	0.706035	1.43066
	4h	424.95	922.201	0.4608	1.169		4h	398.608	1211.05	0.329143	0.271527		4h	157.757	1140.25	0.138352	0.84651		4h	376.034	561.904	0.669215	1.01824		4h	380.308	661.762	0.574689	1.16451
	16h	290.083	511.329	0.567313	1.43922		16h	452.229	852.724	0.530334	0.4375		16h	90.0172	1340.04	0.0671748	0.41101		16h	326.193	530.69	0.614659	0.93523		16h	482.621	659.076	0.732269	1.48382
	24h	457.802	780.511	0.586542	1.488		24h	662.869	975.046	0.679834	0.56083		24h	273.724	1201.25	0.227866	1.3942		24h	370.175	582.286	0.635727	0.967286		24h	626.441	564.32	1.11008	2.24939
CNO	0	211.805	641.015	0.330421	1	CNO	0	686.711	1061.54	0.646899	1	CNO	0	165.51	1382.28	0.119737	1	CNO	0	108.088	267.655	0.403833	1	CNO	0	524.129	692.9	0.756428	1
	1h	880.085	668.293	1.31691	3.98557		1h	1452.69	879.199	1.65228	2.55416		1h	1454.01	1384.84	1.04995	8.76878		1h	1351.7	456.774	2.95923	7.32786		1h	2432.86	678.392	3.58622	4.74099
	4h	1503.27	922.552	1.62947	4.93149		4h	2397.73	1074.94	2.23058	3.44811		4h	987.301	1255.93	0.786114	6.56533		4h	1741.15	568.441	3.06303	7.58489		4h	1724.52	761.271	2.26532	2.99475
	16h	1621	1032.77	1.56957	4.75023		16h	3494.5	887.458	3.93765	6.08697		16h	743.523	1386.91	0.536099	4.4773		16h	832.362	676.344	1.23068	3.04749		16h	1694.09	702.854	2.4103	3.18642
	24h	665.99	882.889	0.75433	2.28294		24h	3124.2	914.669	3.41566	5.28006		24h	122.632	817.944	0.149927	1.25213		24h	660.528	830.978	0.79488	1.96834		24h	753.573	721.653	1.04423	1.38048

[truncated: 31 more sheets: Figure 3e, Figure 4a, Figure 4b, Figure 4c, Figure 4f, Figure 5b, Figure 5c, Figure 5d, Figure 6c, Figure 6e, Figure 7c, Figure 7e, Supp Figure 1a, Supp Figure 1b, Supp Figure 1c, Supp Figure 1d, Supp Figure 2, Supp Figure 4a, Supp Figure 4b, Supp Figure 4c …]
